# Supplementary material for: Seasonal Adaptation: Geographic Photoperiod–Temperature Patterns Explain Genetic Variation in the Common Vole Tsh Receptor
Source: Genes (Basel). 2023 Jan 22;14(2):292. doi: 10.3390/genes14020292 (PMC9957289; doi:10.3390/genes14020292)
Supplement: Supplementary file 1 [file genes-14-00292-s001.zip]

Archive with 1 entries (1 files):
- genes-2114717-supplementary-Jan.29.pdf
